# Supplementary material for: ABCG2 Gene and ABCG2 Protein Expression in Colorectal Cancer—In Silico and Wet Analysis
Source: Int J Mol Sci. 2023 Jun 23;24(13):10539. doi: 10.3390/ijms241310539 (PMC10341438; doi:10.3390/ijms241310539)
Supplement: Supplementary file 1 [file ijms-24-10539-s001.zip]

Archive with 1 entries (1 files):
- ijms-2439789-supplementary.pdf
